# Supplementary material for: Identification of the sex-determining locus in grass puffer (Takifugu niphobles) provides evidence for sex-chromosome turnover in a subset of Takifugu species
Source: PLoS One. 2018 Jan 2;13(1):e0190635. doi: 10.1371/journal.pone.0190635 (PMC5749833; doi:10.1371/journal.pone.0190635)
Supplement: S2 Table — (XLSX) [file pone.0190635.s007.xlsx]

## Sheet: S2_Table
S2 Table. Number of fish with recombination between f383 and f714 in Families 4-7.
Family name		Total number of fish		Number of fish with recombination between f383 and f714
				Phenotypic male	Phenotypic female
Family 4		134		1	2
Family 5		153		0	0
Family 6		105		2	0
Family 7		110		1	0
