# Supplementary material for: Identification of the sex-determining locus in grass puffer (Takifugu niphobles) provides evidence for sex-chromosome turnover in a subset of Takifugu species
Source: PLoS One. 2018 Jan 2;13(1):e0190635. doi: 10.1371/journal.pone.0190635 (PMC5749833; doi:10.1371/journal.pone.0190635)
Supplement: S3 Table — (XLSX) [file pone.0190635.s008.xlsx]

## Sheet: S3_Table
S3 Table. Primer sequences for microsatellite markers and their genomic position.
Marker	Forward primer	Reverse primer	Position in Fugu v4			Position in Fugu v5
			Scaffold	bp		LG	bp
f1393	TTCACTGGGTGGAACAATGA	TCGGAGTCTTTTGGATCAGG	565	34425		19_un	1637578
f638	TCTGCACAACATCTCCGAGT	AGCGCAGGAGGCAGTTTAT	178	77432		19	637167
f1341	GAGCTCTTCAGCACAGCACTT	GAACAGTTCCCAGGCTTCAA	161	52093		19	1222737
f1184	ATCCCCCAATTCATCACAGA	ATTCGTCAGACTCCCAGCAG	161	218369		19	1389013
f1331	CTAAGTTGTCCGGGAATCCA	GCTATCGTGAAATGCCCTGT	213	420618		19	1948820
f714	TGGGTTCTGGTATTCCTCCA	CAGGTATGGCAGTTGGTGTG	301	23970		19_un	23970
f2004	GCAAGGGTAACCTCAACACAA	TCCTAAGCTGCATCCAGACA	631	5867		19_un	1825689
f2003	TTCATCATCACTATCACACAGCA	CAGTCGGCTCCTCTTCTTTG	586	2875		19_un	1684711
f2006	TCAGCTGGTTGTGAACTGAAA	ATTGCATTCGGTTGTTGATG	33	1687878		19	8599642
1482k	CCAAGAGCCAAAGAGTCCAT	GCTTGCTCATTGTGTGTGCT	33	1482469		19	8805051
1469k	GGCCACATTTCCTTCTTCAA	AGCGACCAGGTGAGTGTCTAA	33	1469413		19	8818107
1454k	TTCAACCGAGGTTACGGTTC	GATTGAGGCCTGAAACCTGA	33	1454002		19	8833518
f2005	ATCCATTAAAACCCGGGAAG	GCCATGACGTCTGCATACAA	33	1189918		19	9097602
f540	CCGCGTTTACCAGGGGGAGTTTA	TTTTTACCGTGTCTTCGCCATCAA	33	314001		19	9973519
f382	CGAGGAGCCCGTCAGTCAATCT	CTGCGTGCCGAGCTGTAAATCTG	169	179810		19	11695220
f172-4	CCACCACCTTCAGGGTTCTA	CGCTTGGATTGTCCTCAAAC	79	228749		19	12103838
f1073	AGGGAAAGGGAATGAGCAAT	GCTTCCACTTGCAGATGTCA	495	76249		19_un	1378432
f1413	CAGTCAATCACACCCCATCA	GGCTCCTCTTCTTTGGCTTT	586	2698		19_un	1684534
f1437	TCTACTCAGGCCCTCTTGGA	CCACCAATGCCCCTCTACTA	617	28124		19_un	1783254
fi-4*	AGGACAGGACCATTGGTGAG	ATCTGTCGATCCCCACAAAG	688	3217		19_un	2038604
fi-6*	GCCATTTTGGCTCACAATTC	GCCATGATGTGCCATTGTTA	688	9912		19_un	2045299
f1497	CACCTGCCCGAAAGTTTAAG	TGAAAGCCCAAGAGAGGAAA	688	11754		19_un	2047141
fi-9*	TGAGCGACAACCACTTTCAG	TCCCTTTGCTCCAATGATTC	688	15586		19_un	2050973
fi-1*	GGCAAAGGAGGTCAGTGTTG	TTGGCAGTGTACTGGGTCAG	926	4744		19_un	2227995
fi-45*	GACCTGTTCGGTGTTCCTGT	ACCACCAAAACCAACCACAT	538	27467		19_un	1440523
f1693	CGACTGCTGAAGATCATGGA	CATCTCGCTGGAATGAAACC	565	63327		19_un	1666480
fi-13*	CTTTGTTTCTGTGCGGTGAA	CTGGTTCAGCAGTGAGGACA	446	73267		19_un	988526
fi-14*	TGGACATTTCAGACAAACCTTG	GGTTGTGTGTTTTTGCCCATA	446	91084		19_un	1006343
f1690	TCCTCCAACTTCACGCTCTT	AGGTACTTCTGGACCGCATC	192	439753		19	439753
f638	TCTGCACAACATCTCCGAGT	AGCGCAGGAGGCAGTTTAT	178	77432		19	637167
f1341	GAGCTCTTCAGCACAGCACTT	GAACAGTTCCCAGGCTTCAA	161	52093		19	1222737
f1184	ATCCCCCAATTCATCACAGA	ATTCGTCAGACTCCCAGCAG	161	218369		19	1389013
f1331	CTAAGTTGTCCGGGAATCCA	GCTATCGTGAAATGCCCTGT	213	420618		19	1948820
f1449	CATGAATTGACAGTAGCCCAGA	TTGACCAGTGATCCTCACCA	631	6008		19_un	1825830
fi-26*	TTCTCCAGTCAACCCCAAAC	TTTCAAAATGGCATCCACAC	301	172811		19_un	172811
f288	CAAAGAAGGCAGAGAGGTG	TGTCCCGTTCTCTGACACTG	47	1511426		19	3880923
f431	GCGACTCATCCAGGGATCTA	TCAGGTGGAACTGAGATCAAGA	258	183983		19	4145289
f1595	AGGCAGAAAGGTTTTCCACA	AGGAGCGATGGAAGTGTGAT	829	39273		19_un	2222598
f2002	AGATCCACCGCTTCTTCAAA	TCTGCTTGACCTGCTTCAAA	190	564416		19	4335642
f645	CCCAGAGCAATAGTCCGTGT	CTGGCGCCTACACTTCTACC	190	25073		19	4874985
fi-17*	ACGCTGGAAAAACACCTCAC	CGCCAGGACTTTATTTTTGC	87	16855		19	4916972
fi-20*	TGTTTCTTGCCAGCTCACAC	TCACCAAGGTCAGAATGTGC	87	155594		19	5055711
f383	ATAGCCGGTGTCCGTCATAC	CCTTTGATTGTCCAAACACG	87	337886		19	5238003
*Markers newly developed in this study.
